# Supplementary material for: Probing the Conformational Restraints of DNA Damage Recognition with β-L-Nucleotides
Source: Int J Mol Sci. 2024 May 30;25(11):6006. doi: 10.3390/ijms25116006 (PMC11172447; doi:10.3390/ijms25116006)
Supplement: Supplementary file 1 [file ijms-25-06006-s001.zip]

Archive with 1 entries (1 files):
- ijms-3005949-supplementary.pdf
